# Supplementary material for: Rootstock and Crop Load Effects on ‘Honeycrisp’ Photosynthetic Performance and Carbohydrate Accumulation
Source: Plants (Basel). 2023 Nov 30;12(23):4035. doi: 10.3390/plants12234035 (PMC10708506; doi:10.3390/plants12234035)
Supplement: Supplementary file 1 [file plants-12-04035-s001.zip]

Archive with 1 entries (1 files):
- plants-2664397-supplementary.pdf
